# Supplementary material for: Heterologous Expression and Assembly of Human TLR Signaling Components in Saccharomyces cerevisiae
Source: Biomolecules. 2021 Nov 22;11(11):1737. doi: 10.3390/biom11111737 (PMC8615643; doi:10.3390/biom11111737)
Supplement: Supplementary file 1 [file biomolecules-11-01737-s001.zip]

Archive with 1 entries (1 files):
- biomolecules-1331951-supplementary.pdf
